# Supplementary material for: A Method of Three-Dimensional Recording of Mandibular Movement Based on Two-Dimensional Image Feature Extraction
Source: PLoS One. 2015 Sep 16;10(9):e0137507. doi: 10.1371/journal.pone.0137507 (PMC4573517; doi:10.1371/journal.pone.0137507)
Supplement: S1 Table — (XLS) [file pone.0137507.s001.xls]

## Sheet: Sheet1
Table 1. Coordinate values of the 30 cross points on the detection target, actual coordinate values and measurement results
coordinate values	X (mm)		Y (mm)		Z (mm)
	Measurement values	Actual values	Measurement values	Actual values	Measurement values	Actual values
1	-44.97	-45	-34.89	-35	0.12	0
2	-44.97	-45	-29.93	-30	0.11	0
3	-44.97	-45	-24.99	-25	-0.03	0
4	-44.98	-45	-19.92	-20	-0.03	0
5	-44.99	-45	-15	-15	-0.02	0
6	-45	-45	-10.04	-10	-0.01	0
7	-45.02	-45	-4.94	-5	0.01	0
8	-45.03	-45	5.03	5	-0.04	0
9	-45.03	-45	9.95	10	-0.13	0
10	-44.99	-45	14.94	15	0.04	0
11	-44.99	-45	19.97	20	-0.02	0
12	-44.94	-45	24.89	25	0.05	0
13	-39.98	-40	-34.94	-35	0.06	0
14	-40.04	-40	-29.98	-30	-0.06	0
15	-40	-40	-24.98	-25	0.04	0
16	-40.01	-40	-19.94	-20	0.04	0
17	-40.02	-40	-14.98	-15	0.04	0
18	-40.04	-40	-10.05	-10	0.05	0
19	-40.03	-40	-4.96	-5	-0.07	0
20	-40.04	-40	-5.06	-5	-0.05	0
21	-40.06	-40	5.01	5	-0.01	0
22	-40.06	-40	9.98	10	-0.1	0
23	-40.02	-40	14.97	15	0.06	0
24	-40.02	-40	19.97	20	-0.01	0
25	-39.97	-40	24.93	25	0.04	0
26	-39.98	-40	29.95	30	-0.04	0
27	-34.98	-35	-34.94	-35	0.04	0
28	-34.99	-35	-29.96	-30	0.03	0
29	-35	-35	-25	-25	0.02	0
30	-34.99	-35	-19.98	-20	-0.11	0
mean±SD	-0.0037 ±0.02953		0.0037 ±0.05242		0.0007±0.06040
paired t-test of P values	0.502		0.704		0.952
